# Supplementary material for: Association Between Eosinophilic Esophagitis and Coded Ocular Diagnoses: A Retrospective Cohort Study
Source: Life (Basel). 2026 Jul 13;16(7):1156. doi: 10.3390/life16071156 (PMC13412847; doi:10.3390/life16071156)
Supplement: Supplementary file 1 [file life-16-01156-s001.zip]

Archive with 1 entries (1 files):
- life-4294539-supplementary.pdf
